# Supplementary material for: Analysis of the Umami Taste and Volatile Flavor Components of Lentinus edodes Stipe Hydrolysates Derived After Different Enzymatic Treatments
Source: Foods. 2026 Jul 14;15(14):2495. doi: 10.3390/foods15142495 (PMC13407709; doi:10.3390/foods15142495)
Supplement: Supplementary file 1 [file foods-15-02495-s001.zip]

Archive with 1 entries (1 files):
- foods-4380456-supplementary materials.pdf
